# Supplementary material for: Practices for preventing Hepatitis B infection among health science students in Ethiopia: Systematic review and meta-analysis
Source: PLoS One. 2024 Jul 10;19(7):e0306965. doi: 10.1371/journal.pone.0306965 (PMC11236149; doi:10.1371/journal.pone.0306965)
Supplement: S1 File — (CSV) [file pone.0306965.s004.csv]

Authors	Associated factors	OR	LCI	UCI	logOR	logLCI	logUCI	seLogOR
Demsiss et al	Age 20-24 years old	15.7	1.57	157.3	2.753660712	0.451075619	5.05815481	1.175275304
Demsiss et al	Exposure to needlestick injury	3.43	1.1	10.7	1.232560261	0.09531018	2.370243741	0.580340194
Haile et al	Medicine or Public health departments	5.9	1.2	29	1.774952351	0.182321557	3.36729583	0.812493437
Aynalem et al	Age 20-24 years old	2.736	1.13	6.63	1.006497	0.122217633	1.890850372	0.451181821
Aynalem et al	Better understanding of HBv infection prevention	1.99	1.2	3.28	0.688134639	0.182321557	1.187843422	0.25651068
Allene et al	Age 20-24 years old	7.89	6.58	15.47	2.065596135	1.884034745	2.738902665	0.218078551
Allene et al	Medicine or Public health departments	5.64	3.54	19.32	1.729884066	1.264126727	2.961140829	0.432911761
Allene et al	Medicine or Public health departments	3.49	2.46	7.89	1.249901736	0.90016135	2.065596135	0.297304792
