# Supplementary material for: Practices for preventing Hepatitis B infection among health science students in Ethiopia: Systematic review and meta-analysis
Source: PLoS One. 2024 Jul 10;19(7):e0306965. doi: 10.1371/journal.pone.0306965 (PMC11236149; doi:10.1371/journal.pone.0306965)
Supplement: S2 File — (CSV) [file pone.0306965.s005.csv]

Authors	Year of study	New-Region	Region	Study design	Study population	Response rate	Sample Size	Practice	logprevalence	seprevalence	selogprevalence
Allene et al	2020	1	Amhara	cross-sectional	Health Science students	84.12%	422	33.8	3.520460802	13.65515776	5.320185116
Abdela et al	2016	1	Amhara	cross-sectional	Health Science students	100.00%	246	30.2	3.407841924	13.25380449	5.237451717
Aynalem et al	2022	2	SNNPR	cross-sectional	Health Science students	98%	404	50.3	3.918005077	14.43349692	5.600965273
Gebremeskel et al	2019	1	Amhara	cross-sectional	Health Science students	100.00%	200	39.5	3.676300672	14.11190396	5.432271475
Mesfin et al	2013	3	Oromia	cross-sectional	Health Science students	100%	322	40.68	3.705736571	14.18078982	5.453142623
Demsiss et al	2018	1	Amhara	cross-sectional	Health Science students	96.70%	422	50	3.912023005	14.43375673	5.596862042
Haile et al	2021	2	SNNPR	cross-sectional	Health Science students	100%	417	47	3.850147602	14.40775254	5.554211042
